# Supplementary material for: Comparative Extracellular Proteomics of Aeromonas hydrophila Reveals Iron-Regulated Secreted Proteins as Potential Vaccine Candidates
Source: Front Immunol. 2019 Feb 18;10:256. doi: 10.3389/fimmu.2019.00256 (PMC6387970; doi:10.3389/fimmu.2019.00256)
Supplement: Supplementary Table 4 — Identification of extracellular proteins in A. hydrophila LP-2 with DIP treatment by iTRAQ labeling analysis. [file Table_4.XLSX]

## Sheet: Sheet1
N	Unused	Total	%Cov	%Cov(50)	%Cov(95)	Accession	Predicting subcellular localization	Name	Species	Peptides(95%)	117:113	PVal 117:113	EF 117:113	LowerCI 117:113	UpperCI 117:113	118:114	PVal 118:114	EF 118:114	LowerCI 118:114	UpperCI 118:114
209	6	6	50	50	40.91	orf01386	Cytoplasm.	1547328 1547528 Cold shock protein CspE		5	0.0188799	0.00188355	2.01372	0.0110662	0.0380189	0.030761	0.00851117	1.99526	0.0158489	0.0613762
18	44.52	44.87	80.29	78.22	70.54	orf02296	Extracell.Cell inner membrane.	2632836 2634284 Chitinase (EC 3.2.1.14)		218	0.0233346	7.62168e-06	1.2942	0.0170608	0.0301995	0.0469894	3.47194e-06	1.30617	0.0322107	0.0613762
96	15.05	15.11	30.21	23.41	20.69	orf01530	Extracell.Cytoplasm. Periplasm.	1721250 1723238 Decaheme cytochrome c MtrF		18	0.157036	0.214973	2.72898	0.057544	0.428549	0.0564937	0.100676	2.72898	0.020893	0.15417
134	10.56	10.59	46.23	46.23	41.71	orf01532	Periplasm.	1723624 1724223 Cytochrome c4		29	0.0322107	0.0355276	1.88799	0.0214783	0.0608135	0.0597035	0.0450178	1.8197	0.0405509	0.108643
227	5.03	5.12	18.91	12.17	10.52	orf01006	Cytoplasm.	1091211 1093751 Leucyl-tRNA synthetase (EC 6.1.1.4)		12	0.138038	0.695883	1.55597	0.0887156	0.214783	0.0679204	0.224649	1.57036	0.0432514	0.10666
298	2.64	2.94	14.18	8.861	8.354	orf01605	Cytoplasm.	1816872 1819244 Phosphoenolpyruvate synthase (EC 2.7.9.2)		6	1.2942	0.597066	20.893	0.0619441	21.8776	0.0679204	0.0817154	31.9154	0.0141906	2.1677
161	8.3	10.48	55.56	50.56	50.56	orf00708	Cell inner membrane.	777513 778055 Protein ytfJ precursor		12	1.5417	0.448626	4.83059	0.319154	7.44732	0.0809096	0.0868234	31.9154	0.0151356	2.58226
11	58.62	58.67	78.69	77.43	77.22	orf03889	Extracell.	4425033 4426457 Chitin binding protein		360	0.0534564	6.62033e-05	1.2942	0.0390841	0.0691831	0.0855067	0.000103507	1.22462	0.0679204	0.104713
326	2.11	2.13	47.83	38.04	23.91	orf02585	Cell inner membrane. Cytoplasm.	2969732 2970010 RNA-binding protein		3	1.18032	0.764196	2.0893	0.564937	2.46604	0.0879023	0.366473	31.9154	0.0155597	2.80543
218	5.45	5.51	16.37	12.56	11.66	orf00902	Cytoplasm.	989978 991318 Biotin carboxylase of acetyl-CoA carboxylase (EC 6.3.4.14)		4	0.0831764	0.111611	31.6228	0.0151356	2.63027	0.0887156	0.0923316	31.6228	0.0155597	2.80543
202	6.07	6.16	14.15	8.644	8.644	orf02740	Cell inner membrane. Cytoplasm.	3155329 3156858 Glycerol kinase (EC 2.7.1.30)		5	0.0608135	0.0107275	2.70396	0.0222844	0.164437	0.0937562	0.0185375	2.72898	0.0343558	0.255859
250	4.02	4.1	14.62	13.29	13.29	orf03842	Cytoplasm. Periplasm.	4370977 4371882 Predicted dye-decolorizing peroxidase (DyP), YfeX-like subgroup		3	0.465586	0.571487	25.1189	0.0340408	11.695	0.103753	0.0563546	31.6228	0.0165959	3.28095
214	5.58	7.84	20.13	14.57	11.29	orf00069	Cell outer membrane.	81547 83382 Outer membrane vitamin B12 receptor BtuB		7	0.102802	0.0968738	31.6228	0.0165959	3.25087	0.104713	0.0549695	31.6228	0.0165959	3.31131
178	7.5	7.55	29.09	21.52	18.79	orf04034	Cell inner membrane. Cytoplasm.	4573238 4574230 Porphobilinogen deaminase (EC 2.5.1.61)		5	0.981748	0.981496	4.61318	0.212814	4.52898	0.108643	0.116654	31.6228	0.0169044	3.43558
243	4.19	4.28	23.03	13.22	9.808	orf04239	Cytoplasm.	4790263 4791672 Glutamine synthetase type I (EC 6.3.1.2)		3	1.41906	0.585279	4.05509	0.349945	5.80764	0.108643	0.416846	31.6228	0.0169044	3.43558
229	4.94	5.03	52.56	44.87	42.95	orf00254	Cell inner membrane.	291862 292332 SSU ribosomal protein S7p (S5e)		9	0.580764	0.392364	9.81748	0.0597035	5.70164	0.114815	0.0919527	31.3329	0.017378	3.59749
271	3.46	3.53	23.96	19.23	19.23	orf01619	Cytoplasm.	1835149 1836165 Aspartate-semialdehyde dehydrogenase (EC 1.2.1.11)		4	0.990832	0.0544194	18.8799	0.0524807	18.7068	0.114815	0.114133	31.6228	0.017378	3.63078
364	2	4	7.692	3.114	2.381	orf01057	Cell inner membrane.	1144221 1145861 Methyl-accepting chemotaxis protein		2	0.207014	0.576586	31.3329	0.0224905	6.48634	0.120226	0.286862	31.3329	0.0177011	3.76704
75	18.73	18.8	41.55	38.81	34.02	orf03285	Cell outer membrane.	3760114 3761430 Maltoporin (maltose/maltodextrin high-affinity receptor, phage lambda receptor protein)		26	0.316228	0.0246969	1.58489	0.194089	0.501187	0.135519	0.0531416	1.58489	0.0831764	0.214783
221	5.4	5.5	45.74	35.64	27.66	orf01027	Cytoplasm.	1112034 1112600 Translation elongation factor P		9	0.334195	0.0118102	1.70608	0.190546	0.570164	0.135519	0.115097	1.70608	0.0787046	0.231206
61	22.42	22.51	30.65	27.62	26.4	orf03029	Extracell.	3464534 3466513 hypothetical protein		37	0.111686	0.0133208	1.38038	0.0809096	0.15417	0.141906	0.0299366	1.36773	0.103753	0.194089
197	6.3	6.34	42.47	34.95	32.26	orf02209	Cytoplasm.	2537505 2538065 3-hydroxyacyl-[acyl-carrier-protein] dehydratase, FabA form (EC 4.2.1.59)		6	0.152757	0.0109674	4.44631	0.0343558	0.679204	0.151356	0.0189714	5.24807	0.0340408	0.794328
16	48.1	50.16	72.97	72.03	66.72	orf03511	Extracell.Cell inner membrane.	4005157 4007079 Chitinase (EC 3.2.1.14)		187	0.130617	0.000482258	1.23595	0.0895365	0.161436	0.157036	0.000288362	1.21339	0.11695	0.190546
177	7.57	7.77	34.83	32.3	32.3	orf00260	Cell inner membrane. Cytoplasm.	304330 305400 Phosphoenolpyruvate-dihydroxyacetone phosphotransferase (EC 2.7.1.121), dihydroxyacetone binding subunit DhaK		9	0.963829	0.335279	1.40605	0.691831	1.35519	0.158489	0.0119014	4.44631	0.0356451	0.704693
329	2.09	6.16	6.61	4.407	4.407	orf03711	Cell inner membrane.	4223100 4224872 Cytochrome c-type biogenesis protein DsbD, protein-disulfide reductase (EC 1.8.1.8)		4	0.343558	0.389503	4.44631	0.0772681	1.52757	0.161436	0.262925	4.57088	0.0363078	0.737904
12	57.38	57.57	70.04	61.06	58.35	orf00255	Cytoplasm.	292408 294513 Translation elongation factor G		94	0.115878	0.533815	1.36773	0.0855067	0.158489	0.16293	0.865281	1.36773	0.119124	0.222844
116	12.44	14.72	27.36	25.87	25.21	orf04238	Cytoplasm.	4788100 4789911 GTP-binding protein TypA/BipA		14	1.75388	0.387784	3.90841	0.448745	6.91831	0.172187	0.130085	31.3329	0.0207014	5.39511
119	12.2	12.31	40.73	30.5	26.25	orf00928	Periplasm.	1014078 1015634 Dipeptide-binding ABC transporter, periplasmic substrate-binding component (TC 3.A.1.5.2)		18	0.0519996	0.0580156	4.44631	0.0157036	0.231206	0.17378	0.0474025	4.44631	0.0390841	0.772681
112	12.59	12.71	61.02	45.76	42.09	orf00322	Cytoplasm.	376066 377130 FIG00362058: hypothetical protein		21	0.138038	0.0135446	2.75423	0.0398107	0.380189	0.177011	0.0226733	2.77971	0.0436516	0.49204
173	7.67	7.74	22.9	17.69	11.79	orf00636	Periplasm.	697869 699194 tolB protein precursor, periplasmic protein involved in the tonb-independent uptake of group A colicins		6	0.218776	0.0364315	4.44631	0.049204	0.972747	0.178649	0.0304704	4.44631	0.0405509	0.794328
68	20.16	20.2	45.86	36.52	36.52	orf00803	Cytoplasm.	883990 885405 Glutamyl-tRNA synthetase (EC 6.1.1.17)		21	0.77983	0.580183	1.57036	0.496592	1.22462	0.178649	0.0287387	1.57036	0.111686	0.280543
212	5.61	5.66	37.29	26.27	26.27	orf04186	Cell inner membrane. Cytoplasm.	4745421 4745777 SSU ribosomal protein S13p (S18e)		5	0.135519	0.00762189	4.44631	0.0310456	0.60256	0.197697	0.011775	4.44631	0.0444631	0.879023
10	58.87	58.71	60.07	58.46	55.7	orf03513	Extracell. Fimbrium.	4009607 4012216 Chitinase (EC 3.2.1.14)		204	0.177011	0.00122975	1.21339	0.144544	0.214783	0.201372	2.20662e-05	1.22462	0.165959	0.246604
123	11.87	11.98	45.45	40.91	40.34	orf00711	Cytoplasm.	779699 780229 Inorganic pyrophosphatase (EC 3.6.1.1)		12	0.505825	0.115554	1.78649	0.280543	0.903649	0.212814	0.278161	2.31206	0.114815	0.49204
122	11.95	12.02	67.47	53.42	51.37	orf02242	Periplasm.	2574996 2575874 Ribose ABC transport system, periplasmic ribose-binding protein RbsB (TC 3.A.1.2.1)		19	0.963829	0.819412	2.18776	0.440555	2.10863	0.224905	0.272397	2.91072	0.0990832	0.654636
146	9.65	11.78	42.18	29.2	25.66	orf04420	Cell inner membrane. Cytoplasm.	4989307 4990326 Porphobilinogen synthase (EC 4.2.1.24)		15	0.239883	0.0244918	4.44631	0.0539511	1.0666	0.239883	0.0318815	4.44631	0.0539511	1.0666
72	19.42	19.45	45.21	34.73	28.44	orf00185	Cytoplasm.	217134 218138 Ornithine carbamoyltransferase (EC 2.1.3.3)		17	0.436516	0.00120295	1.59956	0.270396	0.698232	0.263027	0.0986964	1.61436	0.16293	0.42462
78	18.46	18.57	58.47	49.65	43.62	orf02506	Cytoplasm.	2874138 2875433 Seryl-tRNA synthetase (EC 6.1.1.11)		25	0.529663	0.433392	1.78649	0.296483	0.946237	0.277971	0.39448	1.8197	0.155597	0.505825
155	8.98	9.06	48.75	41.5	38.5	orf03604	Cytoplasm.	4105018 4106220 Acetate kinase (EC 2.7.2.1)		20	0.954993	0.913435	1.45881	0.654636	1.39316	0.277971	0.390519	1.95884	0.15417	0.544503
93	15.53	16.1	43.17	33.09	24.46	orf02567	Cytoplasm.	2951974 2953644 SSU ribosomal protein S1p		25	0.356451	0.0986696	1.55597	0.229087	0.554626	0.285759	0.0716944	1.57036	0.183654	0.448745
128	10.94	11.06	53.35	50.3	43.29	orf00176	Periplasm.	206762 207748 Galactose/methyl galactoside ABC transport system, D-galactose-binding periplasmic protein MglB (TC 3.A.1.2.3)		15	0.928966	0.876022	2.39883	0.387258	2.22844	0.285759	0.407138	2.75423	0.104713	0.787046
201	6.09	6.17	77.11	63.25	34.34	orf03867	Periplasm.	4395265 4395765 Thiol peroxidase, Tpx-type (EC 1.11.1.15)		7	0.564937	0.387399	2.0893	0.267917	1.18032	0.296483	0.20128	7.72681	0.0405509	2.29087
38	32.07	32.1	66.16	62.6	60.81	orf02720	Periplasm.	3129966 3131147 Maltose/maltodextrin ABC transporter, substrate binding periplasmic protein MalE		63	0.432514	0.000495076	1.35519	0.316228	0.586138	0.337287	0.0202535	1.41906	0.244343	0.47863
15	51.41	53.3	81.51	78.71	72.26	orf02679	Extracell.	3078441 3079838 Flagellar hook-associated protein FliD		151	0.440555	0.114925	1.19124	0.369828	0.524807	0.337287	0.0448326	1.19124	0.285759	0.401791
148	9.56	9.72	42.09	35.88	28.53	orf00138	Periplasm.	163246 164310 Putrescine ABC transporter putrescine-binding protein PotF (TC 3.A.1.11.2)		12	0.928966	0.981556	1.5417	0.60256	1.43219	0.353183	0.585951	4.69894	0.0691831	1.65959
32	35.82	35.98	76.6	74.14	67.73	orf00183	Cell inner membrane. Cytoplasm.	214822 216042 Arginine deiminase (EC 3.5.3.6)		61	0.483059	0.0745634	1.35519	0.356451	0.654636	0.356451	0.0650461	1.35519	0.263027	0.483059
230	4.92	5.1	38.41	38.41	35.98	orf00792	Extracell. Fimbrium.	875132 875626 FIG00361799: hypothetical protein		9	1.48594	0.276721	3.49945	0.42462	5.19996	0.363078	0.0448666	4.69894	0.0787046	1.70608
215	5.53	5.69	18.1	9.116	7.755	orf03123	Cell inner membrane. Periplasm.	3579138 3581345 Catalase (EC 1.11.1.6) / Peroxidase (EC 1.11.1.7)		4	1.27057	0.0034047	4.44631	0.285759	5.64937	0.369828	0.0123326	4.44631	0.0831764	1.64437
366	2	4	10.84	2.981	2.981	orf01366	Cell inner membrane. Cytoplasm.	1520090 1521199 Glycosyl transferase, group 1		2	0.246604	0.175186	2.0893	0.118032	0.515229	0.37325	0.24328	2.0893	0.178649	0.77983
121	11.97	12.09	29.75	21.69	16.12	orf02364	Cell inner membrane. Cytoplasm.	2701592 2703157 Fumarate hydratase class I, aerobic (EC 4.2.1.2)		8	0.319154	0.393548	2.18776	0.145881	0.698232	0.376704	0.446964	2.29087	0.164437	0.862979
29	36.96	37.5	54.76	46.88	45.24	orf00806	Extracell.Cell inner membrane.	886672 888882 Extracellular and/or outer membrane deoxyribonuclease NucH/SO1066		75	0.413047	0.0571327	1.28233	0.319154	0.529663	0.387258	0.0522764	1.28233	0.301995	0.496592
198	6.25	6.4	35.54	24.52	24.52	orf03638	Cell outer membrane.	4150441 4151532 outer membrane porin protein		9	1.47231	0.142683	1.67494	0.879023	2.46604	0.394457	0.0299857	2.18776	0.180302	0.862979
108	13.04	15.42	61.08	56.22	48.65	orf03274	Cytoplasm.	3748431 3748988 Ribosome recycling factor		12	0.037325	0.00807776	2.22844	0.0170608	0.0831764	0.401791	0.0678874	1.92309	0.207014	0.772681
135	10.53	10.57	32.38	26.37	26.37	orf02928	Cytoplasm.	3357973 3359124 Alcohol dehydrogenase (EC 1.1.1.1)		19	0.346737	0.626387	2.72898	0.127057	0.946237	0.401791	0.870214	2.70396	0.147231	1.08643
181	7.37	7.48	36.79	36.79	36.79	orf03032	Cell inner membrane.	3468640 3469221 Superoxide dismutase [Fe] (EC 1.15.1.1)	Fe	14	0.440555	0.0900735	1.80302	0.239883	0.794328	0.401791	0.0755139	1.41906	0.280543	0.570164
58	22.81	23.25	73.72	73.72	68.26	orf03276	Cytoplasm.	3749889 3750770 Translation elongation factor Ts		39	0.322107	0.0409271	1.43219	0.224905	0.461318	0.405509	0.0642029	1.41906	0.283139	0.57544
282	3.16	3.26	36.59	18.05	18.05	orf04248	Periplasm.	4799380 4799997 Cytochrome c4		4	0.642688	0.419942	1.78649	0.359749	1.14815	0.428549	0.273308	1.52757	0.272898	0.654636
64	21.95	22.11	37.65	32.28	31.7	orf03658	Extracell.	4168674 4171250 Alpha-amylase precursor (EC 3.2.1.1) (1,4-alpha-D-glucan glucanohydrolase)		34	0.42462	0.0918023	2.18776	0.190546	0.928966	0.440555	0.099087	2.33346	0.187068	1.02802
237	4.67	4.74	33.09	25.25	22.79	orf01696	Cell inner membrane. Cytoplasm.	1925379 1926605 Alanine racemase (EC 5.1.1.1)		11	0.12942	0.00818565	4.44631	0.0299226	0.57544	0.444631	0.0238052	4.44631	0.1	1.97697
156	8.71	8.78	29.1	27.24	18.27	orf02315	Cytoplasm.	2653649 2654620 6-phosphofructokinase (EC 2.7.1.11)		9	0.0972747	0.00493039	4.44631	0.0239883	0.432514	0.452898	0.0215516	4.48745	0.101859	2.03236
348	2.02	2.03	33.65	26.92	23.08	orf04031	Cell inner membrane. Cytoplasm.	4569337 4569651 Frataxin homolog CyaY, facilitates iron supply for heme A synthesis or Fe-S cluster assembly		2	0.831764	0.726385	2.0893	0.398107	1.7378	0.452898	0.296097	2.0893	0.21677	0.946237
106	13.16	13.3	30.23	24.22	17.6	orf00821	Cytoplasm.	907810 909261 Aminoacyl-histidine dipeptidase (Peptidase D) (EC 3.4.13.3)		11	0.322107	0.44662	2.72898	0.118032	0.879023	0.457088	0.667953	2.72898	0.167494	1.24738
461	0.57	0.61	15.88	8.725	8.725	orf00330	Cytoplasm.	390561 391904 TldE protein, part of TldE/TldD proteolytic complex		3	0.285759	0.097857	4.44631	0.0642688	1.27057	0.483059	0.320988	4.44631	0.107647	2.14783
7	65.18	65.2	58.08	48.83	46.4	orf03869	Extracell.Cell inner membrane.	4398593 4402681 Type II secretory pathway, pullulanase		118	0.201372	0.00301931	1.25893	0.159956	0.253513	0.487529	0.00719284	1.25893	0.390841	0.613762
378	2	2.03	14.35	10.87	5.652	orf02568	Cytoplasm.	2953738 2954430 Cytidylate kinase (EC 2.7.4.25)		2	0.349945	0.228833	2.0893	0.167494	0.731139	0.487529	0.320448	2.0893	0.233346	1.01859
21	43.83	43.92	60.49	54.92	53.92	orf00434	Cell inner membrane.	494378 496483 protein of unknown function DUF885		94	0.731139	0.0630584	1.25893	0.580764	0.92045	0.501187	0.0358389	1.30617	0.387258	0.654636
310	2.38	2.43	19.61	4.972	4.972	orf02092	Cell inner membrane.	2402291 2403379 TolA protein		3	0.0879023	0.0608497	31.6228	0.0155597	2.77971	0.510505	0.334457	2.39883	0.212814	1.22462
157	8.65	10.97	31.45	18.48	14.75	orf02220	Cell inner membrane.	2555102 2557117 Tail-specific protease precursor (EC 3.4.21.102)		11	2.1677	0.304926	1.80302	1.20226	3.90841	0.510505	0.90013	1.78649	0.283139	0.912011
257	4	4	15.44	14.77	12.08	orf00730	Cell inner membrane. Cytoplasm.	794232 794681 C4-type zinc finger protein, DksA/TraR family		2	0.42462	0.1251	26.0615	0.0325087	11.0662	0.515229	0.0674574	2.0893	0.244343	1.07647
20	44.12	44.68	46.77	42.41	41.79	orf04406	Extracell.	4970623 4973037 putative lipase		99	0.544503	0.00719827	1.27057	0.42462	0.691831	0.515229	0.0382056	1.28233	0.405509	0.660693
13	54.4	54.4	74.79	72.56	72.56	orf03115	Extracell.	3569150 3570901 Sialidase (EC 3.2.1.18)		174	0.510505	0.000407388	1.27057	0.405509	0.648634	0.519996	0.0273431	1.27057	0.409261	0.660693
139	10.14	10.23	64.08	56.33	41.63	orf03839	Periplasm.	4368715 4369452 Arginine ABC transporter, periplasmic arginine-binding protein ArtI		19	0.630957	0.717541	1.69044	0.37325	1.0666	0.519996	0.289783	1.70608	0.30761	0.887156
57	22.89	25.03	52.87	38.45	30.31	orf03937	Cytoplasm.	4472463 4474088 Phosphoenolpyruvate carboxykinase [ATP] (EC 4.1.1.49)	ATP	34	0.654636	0.169669	1.38038	0.469894	0.903649	0.519996	0.091219	1.38038	0.376704	0.717794
236	4.7	6.9	24.06	20.28	17.92	orf02808	Cytoplasm.	3223099 3223737 Nitrate/nitrite response regulator protein		5	0.0972747	0.0875446	31.6228	0.0161436	3.0761	0.524807	0.345215	10.666	0.0515229	5.59758
109	12.87	12.89	46.48	37.61	35.17	orf02253	Cytoplasm.	2589651 2590634 Phenylalanyl-tRNA synthetase alpha chain (EC 6.1.1.20)		10	0.109648	0.121734	2.72898	0.0398107	0.299226	0.524807	0.375348	2.72898	0.192309	1.43219
309	2.38	2.45	37.45	26.55	26.55	orf03281	Cytoplasm.	3755670 3756497 2,3,4,5-tetrahydropyridine-2,6-dicarboxylate N-succinyltransferase (EC 2.3.1.117)		9	1.40605	0.706797	21.677	0.0648634	22.9087	0.534564	0.858504	23.9883	0.0369828	12.8233
248	4.04	4.04	14.53	12.25	9.972	orf01856	Cytoplasm.	2117080 2118135 2-keto-3-deoxy-D-arabino-heptulosonate-7- phosphate synthase I alpha (EC 2.5.1.54)		3	0.794328	0.680539	6.85488	0.11695	5.44503	0.549541	0.374743	2.0893	0.260615	1.14815
73	19.11	19.26	34.1	25.43	21.73	orf00411	Cell inner membrane. Cytoplasm.	471844 474441 Aconitate hydratase 2 (EC 4.2.1.3) @ 2-methylisocitrate dehydratase (EC 4.2.1.99)		22	0.158489	0.0365657	1.95884	0.0751623	0.310456	0.559758	0.304944	1.95884	0.280543	1.09648
332	2.07	2.09	35.19	31.48	16.67	orf02595	Cell inner membrane.	2983147 2983311 Putative transposase		2	0.322107	0.19321	12.1339	0.0359749	3.90841	0.559758	0.293944	23.3346	0.0376704	13.0617
172	7.68	7.8	23.67	16.17	15.17	orf03939	Cytoplasm.	4474963 4476765 Xaa-Pro aminopeptidase (EC 3.4.11.9)		9	0.731139	0.329506	2.18776	0.334195	1.59956	0.564937	0.244569	2.18776	0.258226	1.23595
299	2.63	2.68	13.6	8.772	4.825	orf03021	Cytoplasm.	3454281 3455651 Adenylosuccinate lyase (EC 4.3.2.2)		2	0.648634	0.476119	2.0893	0.310456	1.35519	0.570164	0.394072	2.0893	0.272898	1.19124
6	77.56	77.56	68.09	63.93	60.44	orf03984	Extracell.Cell inner membrane.	4522551 4525298 Microbial collagenase, secreted (EC 3.4.24.3)		185	0.356451	1.10077e-05	1.15878	0.30761	0.413047	0.57544	0.00343717	1.15878	0.496592	0.666807
169	7.84	7.88	30.36	27.06	27.06	orf03989	Extracell.	4527896 4528807 Lipase precursor (EC 3.1.1.3)		16	0.125893	0.174587	1.94089	0.0648634	0.244343	0.613762	0.403751	1.94089	0.316228	1.19124
286	3.07	3.15	68.75	57.14	51.79	orf02831	Cell inner membrane. Cytoplasm.	3250316 3250654 Ribosome hibernation protein YfiA		7	0.496592	0.328902	2.0893	0.237684	1.03753	0.613762	0.43486	2.0893	0.293765	1.28233
203	6.06	6.6	51.16	35.76	26.45	orf00125	Cell outer membrane. Periplasm.	149764 150798 hypothetical protein		8	0.636796	0.458409	2.0893	0.30479	1.33045	0.613762	0.43758	2.0893	0.293765	1.28233
228	4.97	5.14	11.27	9.105	8.488	orf00906	Cytoplasm.	992667 994613 Acetyl-coenzyme A synthetase (EC 6.2.1.1)		4	1.15878	0.759026	2.0893	0.554626	2.42103	0.619441	0.442845	2.0893	0.296483	1.2942
90	15.94	18.17	59.82	53.07	45.4	orf01109	Cytoplasm.	1202145 1203125 Transaldolase (EC 2.2.1.2)		29	0.698232	0.113481	1.43219	0.49204	1	0.630957	0.0970072	1.72187	0.366438	1.08643
88	16.11	16.22	43.58	35.01	23.93	orf01672	Cell inner membrane. Cytoplasm.	1897567 1898760 Short-chain alcohol dehydrogenase family		12	0.794328	0.458993	1.44544	0.544503	1.14815	0.636796	0.124574	1.45881	0.440555	0.928966
166	8.01	8.01	64.29	64.29	64.29	orf00307	Cytoplasm.	359149 359361 Cold shock protein CspG		13	0.432514	0.430691	1.70608	0.260615	0.737904	0.642688	0.123276	1.18032	0.544503	0.758578
220	5.41	5.54	28.79	14.9	11.11	orf00080	Cytoplasm.	99683 100873 2-amino-3-ketobutyrate coenzyme A ligase (EC 2.3.1.29)		7	0.461318	0.0648999	1.88799	0.242103	0.870964	0.648634	0.234765	2.03236	0.319154	1.31826
175	7.59	23.09	53.31	50.33	46.36	orf02680	Extracell.	3080325 3081233 Flagellin protein FlaA		31	0.501187	0.17781	24.4343	0.0353183	12.2462	0.648634	0.353573	18.197	0.0483059	11.8032
27	37.82	37.86	73.11	71.3	64.65	orf00642	Cytoplasm.	706695 707690 NAD-dependent glyceraldehyde-3-phosphate dehydrogenase (EC 1.2.1.12)		62	0.580764	0.00727577	1.23595	0.469894	0.717794	0.648634	0.171522	1.23595	0.524807	0.801678
8	62.17	62.18	33.73	30.93	27.64	orf00771	Extracell. Fimbrium.	839453 848224 T1SS secreted agglutinin RTX		114	0.704693	0.00611779	1.24738	0.559758	0.879023	0.648634	0.00117601	1.2942	0.496592	0.83946
302	2.52	2.58	20.49	17.59	7.127	orf00018	Cytoplasm.	20826 22175 Glutathione reductase (EC 1.8.1.7)		3	0.413047	0.268774	2.0893	0.197697	0.862979	0.654636	0.481114	2.0893	0.313329	1.36773
336	2.03	4.09	12.81	11.78	2.893	orf02396	Periplasm.	2752010 2753464 Cytochrome c552 precursor (EC 1.7.2.2)		2	0.544503	0.131927	23.7684	0.037325	12.942	0.666807	0.10705	6.25173	0.105682	4.16869
234	4.81	4.92	45.81	45.32	45.32	orf03192	Cell outer membrane.	3654352 3654963 FKBP-type peptidyl-prolyl cis-trans isomerase FklB (EC 5.2.1.8)		10	1.07647	0.716604	1.38038	0.77983	1.48594	0.666807	0.356073	2.29087	0.291072	1.52757
358	2	4.02	6.865	2.975	2.975	orf03684	Cell inner membrane.	4199005 4200318 Tagatose-6-phosphate kinase AgaZ (EC 2.7.1.144)		3	1.78649	0.373641	2.0893	0.855067	3.7325	0.672977	0.500573	2.0893	0.322107	1.40605
49	25.37	25.38	47.61	47.32	47.32	orf01467	Cell outer membrane.	1632387 1633454 Outer membrane protein C precursor		38	0.60256	0.00835205	1.55597	0.387258	0.937562	0.679204	0.231376	1.55597	0.432514	1.05682
353	2.01	2.02	9.479	3.318	3.318	orf00829	Extracell.Cell inner membrane. Periplasm.	915253 915888 hypothetical protein		3	1.10662	0.866161	1.27057	0.870964	1.39316	0.679204	0.034469	2.18776	0.310456	1.48594
210	6	6	26.28	26.28	26.28	orf04221	Cell inner membrane.	4767969 4768439 Protein export cytoplasm chaperone protein (SecB, maintains protein to be exported in unfolded state)		11	0.704693	0.549011	2.10863	0.337287	1.48594	0.685488	0.521548	2.10863	0.328095	1.44544
439	1.64	4.02	19.81	7.143	7.143	orf00184	Cytoplasm.	216106 217032 Carbamate kinase (EC 2.7.2.2)		3	0.660693	0.485832	2.0893	0.316228	1.38038	0.691831	0.52519	2.0893	0.331131	1.44544
94	15.12	15.35	36.8	28.93	23.24	orf00226	Periplasm.	260599 263079 Trimethylamine-N-oxide reductase (EC 1.6.6.9)		17	0.772681	0.923087	1.57036	0.49204	1.21339	0.691831	0.391934	1.55597	0.444631	1.07647
33	35.3	35.32	87.22	87.22	87.22	orf03982	Extracell. Fimbrium.	4520062 4520604 PapA		131	0.608135	0.193798	1.21339	0.483059	0.737904	0.698232	0.340176	1.25893	0.554626	0.879023
23	40.21	40.22	69.03	61.29	57.2	orf03150	Extracell.	3611371 3612768 Glycosidase		77	0.515229	0.00486378	1.24738	0.413047	0.642688	0.704693	0.0161865	1.22462	0.57544	0.862979
454	0.87	1.01	30.07	27.45	13.07	orf00600	Cell inner membrane.	665815 666276 Chemotaxis protein CheX		2	0.704693	0.545498	2.0893	0.337287	1.47231	0.717794	0.561226	2.0893	0.343558	1.49968
167	7.94	12.69	31.19	20.15	15.22	orf02161	Cytoplasm.	2485329 2487341 Methionyl-tRNA synthetase (EC 6.1.1.10)		14	0.855067	0.71349	1.52757	0.554626	1.30617	0.724436	0.857532	4.44631	0.16293	3.22107
391	2	2.01	11.57	5.224	3.358	orf01296	Extracell.Cytoplasm.	1437006 1437812 Exodeoxyribonuclease III (EC 3.1.11.2)		2	1.03753	0.925095	2.0893	0.496592	2.1677	0.724436	0.566029	2.0893	0.346737	1.51356
130	10.84	11.67	38.96	32.71	22.92	orf03636	Cytoplasm.	4147351 4148793 Aspartate ammonia-lyase (EC 4.3.1.1)		16	0.534564	0.201454	1.69044	0.319154	0.903649	0.731139	0.0566761	1.22462	0.597035	0.895365
264	3.74	3.85	28.63	25.19	22.9	orf01413	Extracell.Cell inner membrane.	1570600 1571388 Flagellar basal-body rod protein FlgG		17	0.963829	0.896741	1.21339	0.801678	1.1695	0.731139	0.633519	1.19124	0.613762	0.870964
98	14.83	14.91	31.4	23.39	20.88	orf01821	Cytoplasm.	2070484 2072397 Chaperone protein HtpG		15	0.625173	0.491984	1.70608	0.363078	1.0666	0.737904	0.271699	1.67494	0.436516	1.23595
255	4	4	43.93	40.19	22.43	orf02547	Extracell.	2929551 2929874 hypothetical protein		4	1.59956	0.436153	2.0893	0.765597	3.34195	0.737904	0.589942	2.0893	0.353183	1.5417
5	90.35	90.32	67.36	63.47	59.67	orf02051	Extracell.Cell inner membrane.	2339498 2342818 Extracellular and/or outer membrane deoxyribonuclease NucH/SO1066		361	0.519996	1.57481e-06	1.14815	0.452898	0.597035	0.751623	0.0346406	1.14815	0.654636	0.862979
235	4.73	4.92	26.76	19.15	19.15	orf02620	Cell inner membrane. Cytoplasm.	3013607 3014674 1-hydroxy-2-methyl-2-(E)-butenyl 4-diphosphate synthase (EC 1.17.7.1)		6	1.13763	0.777906	2.0893	0.544503	2.37684	0.751623	0.603862	2.0893	0.359749	1.57036
102	14.13	14.31	43.66	42.54	36.9	orf00779	Extracell.	857673 858740 Aminopeptidase Y (Arg, Lys, Leu preference) (EC 3.4.11.15)		27	0.524807	0.131573	1.94089	0.265461	1.01859	0.765597	0.182876	1.39316	0.549541	1.0666
171	7.75	9.92	39.64	19.82	19.82	orf03171	Cell outer membrane.	3634363 3635364 Outer membrane protein A precursor		10	0.751623	0.550851	2.72898	0.277971	2.05116	0.765597	0.601074	2.72898	0.283139	2.0893
233	4.83	4.88	16.42	16.42	16.42	orf00445	Cytoplasm.	506167 506772 Maltose O-acetyltransferase (EC 2.3.1.79)		3	0.972747	0.912773	2.0893	0.465586	2.03236	0.765597	0.508429	18.8799	0.0496592	14.4544
84	16.89	21.13	46.76	35.25	30.22	orf02997	Cytoplasm.	3428897 3430150 Isocitrate dehydrogenase [NADP] (EC 1.1.1.42)	NADP	18	0.83946	0.607963	1.38038	0.608135	1.15878	0.772681	0.460209	1.88799	0.405509	1.45881
238	4.61	6.74	43.75	32.5	24.38	orf03326	Cell inner membrane. Cytoplasm.	3797089 3797571 FIG001943: hypothetical protein YajQ		4	0.903649	0.856828	2.0893	0.432514	1.88799	0.772681	0.640311	2.0893	0.369828	1.61436
87	16.16	16.3	33.97	30.44	23.82	orf04419	Cytoplasm.	4987042 4989084 Oligopeptidase A (EC 3.4.24.70)		14	0.155597	0.0612717	31.3329	0.0197697	4.87528	0.77983	0.107792	6.72977	0.115878	5.24807
14	54.24	56.31	83.78	81.38	77.78	orf01417	Extracell.Cell inner membrane.	1574320 1576320 Flagellar hook-associated protein FlgK		180	0.870964	0.372221	1.23595	0.698232	1.07647	0.77983	0.413845	1.23595	0.625173	0.963829
53	23.76	23.95	63.08	57.59	51.69	orf01199	Cell inner membrane. Cytoplasm.	1316384 1317808 Pyruvate kinase (EC 2.7.1.40)		40	0.879023	0.580691	1.52757	0.570164	1.34276	0.77983	0.309491	1.41906	0.554626	1.10662
28	37.74	38.25	71.4	61.05	58.01	orf02594	Cell inner membrane.	2981589 2983070 hypothetical protein		103	0.625173	0.584566	1.36773	0.457088	0.855067	0.787046	0.578783	1.35519	0.57544	1.0666
149	9.56	9.68	40.39	37.05	28.13	orf03714	Cell inner membrane. Cytoplasm.	4226984 4228063 Fructose-bisphosphate aldolase class II (EC 4.1.2.13)		14	0.83946	0.954947	1.61436	0.519996	1.35519	0.787046	0.428326	1.61436	0.487529	1.27057
24	39.67	39.8	60.46	45.75	45.1	orf03481	Periplasm.	3978460 3980298 5'-nucleotidase (EC 3.1.3.5)		66	0.60256	0.00986167	1.39316	0.428549	0.83946	0.794328	0.119869	1.33045	0.591562	1.05682
50	24.59	25.12	61.49	57.88	47.52	orf01411	Cell inner membrane.	1568370 1569704 Flagellar hook protein FlgE		45	1.33045	0.233311	1.48594	0.895365	1.99526	0.794328	0.796281	1.5417	0.519996	1.22462
246	4.06	8.61	14.86	7.65	6.12	orf02262	Cell inner membrane	2596668 2599415 DNA gyrase subunit A (EC 5.99.1.3)		6	0.0946237	0.032185	2.75423	0.0343558	0.260615	0.801678	0.457846	1.55597	0.515229	1.24738
41	29.48	32.26	63.2	56.41	49.02	orf03943	Periplasm.	4478526 4480517 2',3'-cyclic-nucleotide 2'-phosphodiesterase (EC 3.1.4.16)		69	0.539511	0.477521	1.34276	0.401791	0.724436	0.816582	0.500733	1.34276	0.608135	1.09648
231	4.89	4.97	41.8	41.8	26.23	orf04197	Cell inner membrane. Cytoplasm.	4751058 4751426 LSU ribosomal protein L14p (L23e)		3	0.862979	0.00547805	1.97697	0.440555	1.70608	0.816582	0.0057386	1.95884	0.416869	1.59956
129	10.92	11.07	51.89	45.45	43.18	orf02664	Cytoplasm.	3058503 3059297 Inositol-1-monophosphatase (EC 3.1.3.25)		9	1.28233	0.266787	12.0226	0.10666	15.417	0.816582	0.0399049	10.5682	0.0772681	8.62979
66	21.36	21.6	43.77	38.32	29.13	orf01271	Cytoplasm.	1401962 1403890 Chaperone protein DnaK		28	0.691831	0.137664	1.45881	0.469894	1.00925	0.824138	0.68028	1.45881	0.564937	1.20226
232	4.83	4.91	43.65	29.37	29.37	orf00249	Cell inner membrane. Cytoplasm.	289699 290079 Endoribonuclease L-PSP		6	0.376704	0.0427585	4.74242	0.077983	1.78649	0.831764	0.579984	2.12814	0.390841	1.77011
52	24.19	24.45	40.81	32.55	25.33	orf02431	Cytoplasm.	2793795 2796083 Pyruvate formate-lyase (EC 2.3.1.54)		20	0.539511	0.0645202	1.51356	0.353183	0.816582	0.831764	0.430081	1.51356	0.549541	1.25893
180	7.41	7.56	14.21	9.197	6.522	orf04228	Cell inner membrane. Cytoplasm.	4774762 4776558 Phosphogluconate dehydratase (EC 4.2.1.12)		5	2.1677	0.294153	2.0893	1.03753	4.52898	0.831764	0.72847	2.0893	0.398107	1.7378
97	14.88	15	45.73	40.42	36.95	orf03674	Cytoplasm.	4185673 4186974 Enolase (EC 4.2.1.11)		23	0.801678	0.180752	1.24738	0.642688	1	0.83946	0.354968	1.34276	0.630957	1.1272
322	2.13	2.38	25.35	17.97	17.97	orf01566	Cell inner membrane. Cytoplasm.	1753720 1754373 Ribose 5-phosphate isomerase A (EC 5.3.1.6)		3	0.895365	0.834207	2.0893	0.428549	1.87068	0.847227	0.762837	2.0893	0.405509	1.77011
240	4.52	4.56	23.37	7.044	4.589	orf03775	Cytoplasm. Periplasm.	4307221 4310034 Protease, insulinase family/protease, insulinase family		3	1.15878	0.597617	2.1677	0.534564	2.51189	0.847227	0.660777	2.53513	0.331131	2.14783
141	10.03	10.04	45	40.5	34.5	orf02872	Cytoplasm.	3296993 3297595 Alkyl hydroperoxide reductase subunit C-like protein		14	0.717794	0.556483	1.69044	0.42462	1.21339	0.862979	0.784682	1.69044	0.515229	1.45881
262	3.9	4.01	22.98	18.55	15.73	orf01412	Extracell.Cell inner membrane.	1569839 1570585 Flagellar basal-body rod protein FlgF		3	1.20226	0.700346	10.2802	0.11695	12.3595	0.862979	0.779128	19.9526	0.0483059	17.2187
253	4	4	9.785	7.876	4.057	orf04144	Cytoplasm.	4697995 4699254 Imidazolonepropionase (EC 3.5.2.7)		3	0.401791	0.423688	2.1677	0.185353	0.870964	0.870964	0.652428	2.18776	0.398107	1.90546
124	11.86	12.07	38.96	31.17	27.92	orf04471	Cell inner membrane. Cytoplasm.	5046745 5048133 ATP synthase beta chain (EC 3.6.3.14)		9	0.524807	0.3657	2.70396	0.192309	1.41906	0.870964	0.647549	2.05116	0.42462	1.78649
76	18.67	18.86	52.41	52.09	48.55	orf03836	Cell inner membrane. Cytoplasm.	4366239 4367174 Malate dehydrogenase (EC 1.1.1.37)		36	1.0666	0.757877	1.23595	0.862979	1.33045	0.870964	0.625696	1.95884	0.448745	1.70608
196	6.31	8.91	24.51	24.51	24.51	orf00582	Cytoplasm.	648571 649344 Deoxyribose-phosphate aldolase (EC 4.1.2.4)		6	1.55597	0.450211	22.4905	0.0691831	24.2103	0.870964	0.796891	2.51189	0.343558	2.18776
239	4.55	4.87	15.52	9.091	6.853	orf04368	Cytoplasm	4931920 4934067 Enoyl-CoA hydratase (EC 4.2.1.17) / Delta(3)-cis-delta(2)-trans-enoyl-CoA isomerase (EC 5.3.3.8) / 3-hydroxyacyl-CoA dehydrogenase (EC 1.1.1.35) / 3-hydroxybutyryl-CoA epimerase (EC 5.1.2.3)		5	1.95884	0.330176	2.0893	0.937562	4.09261	0.870964	0.791217	2.0893	0.416869	1.8197
226	5.06	5.18	29.28	15.84	14.1	orf02405	Cytoplasm.	2761791 2763176 Tryptophanase (EC 4.1.99.1)		6	0.608135	0.431038	2.10863	0.291072	1.28233	0.879023	0.811292	3.59749	0.244343	3.16228
105	13.39	13.55	38.73	32.01	24.1	orf00164	Cytoplasm.	191375 193120 Arginyl-tRNA synthetase (EC 6.1.1.19)		17	0.691831	0.51029	2.72898	0.255859	1.88799	0.879023	0.789021	2.72898	0.325087	2.39883
152	9.28	9.47	56.38	56.38	55.85	orf02646	Cytoplasm.	3039106 3039672 Alkyl hydroperoxide reductase protein C (EC 1.6.4.-)		21	0.831764	0.731742	6.36796	0.130617	5.29663	0.879023	0.808022	7.51623	0.11695	6.60693
182	7.3	9.56	30.56	24.05	18.99	orf02856	Cytoplasm.	3275579 3277240 Glutaminyl-tRNA synthetase (EC 6.1.1.18)		9	1.01859	0.922235	2.12814	0.47863	2.1677	0.879023	0.64112	1.85353	0.474242	1.6293
335	2.04	2.07	14.02	5.068	2.703	orf01203	Periplasm.	1322024 1323802 Gamma-glutamyltranspeptidase (EC 2.3.2.2)		2	1.51356	0.314496	12.7057	0.119124	17.5388	0.879023	0.758258	2.85759	0.30761	2.51189
113	12.56	16.9	51.43	51.43	47.14	orf03325	Cell outer membrane.	3796144 3796986 Outer membrane protein OmpK		26	0.133045	0.00440691	3.76704	0.0413047	0.501187	0.887156	0.74009	2.208	0.405509	1.95884
225	5.11	5.23	52.54	44.92	38.98	orf02254	Cell inner membrane.	2590950 2591306 LSU ribosomal protein L20p		6	0.679204	0.356872	2.18776	0.310456	1.48594	0.887156	0.917993	2.18776	0.405509	1.94089
456	0.74	0.95	46.55	25	18.97	orf00300	Periplasm.	351707 352057 FIG00361378: hypothetical protein		6	0.679204	0.203717	2.39883	0.283139	1.6293	0.887156	0.037786	10.666	0.0831764	9.46237
147	9.63	11.96	25.79	16.48	12.2	orf02252	Cytoplasm.	2587251 2589638 Phenylalanyl-tRNA synthetase beta chain (EC 6.1.1.20)		13	0.809096	0.485503	1.92309	0.416869	1.55597	0.895365	0.572823	1.94089	0.461318	1.7378
126	11.64	11.93	41.95	35.57	33.89	orf01081	Extracell.	1174087 1175877 FIG01202164: hypothetical protein		17	1.05682	0.774304	1.85353	0.570164	1.97697	0.895365	0.715416	2.72898	0.328095	2.44343
56	22.94	23.03	32.84	24.24	23.82	orf03812	Cytoplasm.	4341801 4344662 Isoleucyl-tRNA synthetase (EC 6.1.1.5)		28	0.529663	0.253002	1.95884	0.270396	1.03753	0.903649	0.621056	1.52757	0.591562	1.38038
82	17.89	17.92	58.26	51.65	51.65	orf01410	Cell inner membrane.	1567631 1568359 Flagellar basal-body rod modification protein FlgD		27	0.772681	0.446084	1.41906	0.534564	1.09648	0.903649	0.854897	1.6293	0.564937	1.47231
283	3.13	3.2	29.32	16.47	16.47	orf03337	Periplasm.	3812311 3813060 27kDa outer membrane protein		3	1.14815	0.76829	3.63078	0.316228	4.16869	0.903649	0.856231	2.0893	0.432514	1.88799
65	21.91	22.04	36.63	29.85	25.27	orf01689	Periplasm.	1918294 1919934 Oligopeptide ABC transporter, periplasmic oligopeptide-binding protein OppA (TC 3.A.1.5.1)		21	1.19124	0.303015	1.44544	0.824138	1.7378	0.912011	0.742818	1.52757	0.591562	1.39316
195	6.33	6.36	37.56	29.11	29.11	orf04227	Cytoplasm.	4774100 4774741 4-hydroxy-2-oxoglutarate aldolase (EC 4.1.3.16) @ 2-dehydro-3-deoxyphosphogluconate aldolase (EC 4.1.2.14)		9	0.119124	0.317432	2.70396	0.0436516	0.322107	0.92045	0.90469	1.34276	0.685488	1.23595
26	37.88	37.85	58.27	54.04	51.29	orf03632	Cytoplasm.	4142849 4144483 Heat shock protein 60 family chaperone GroEL		58	0.737904	0.0442502	1.31826	0.559758	0.972747	0.92045	0.519255	1.11686	0.824138	1.02802
132	10.7	13.11	32.95	25.58	20.63	orf00561	Cytoplasm.	622700 625552 Valyl-tRNA synthetase (EC 6.1.1.9)		15	1.65959	0.416002	2.0893	0.794328	3.46737	0.92045	0.884525	2.0893	0.440555	1.92309
355	2	5.74	8.929	5.032	3.084	orf01498	Cytoplasm.	1680043 1681893 Excinuclease ABC subunit C		5	0.591562	0.436461	1.24738	0.474242	0.737904	0.937562	0.931988	1.55597	0.597035	1.45881
131	10.71	10.87	63.98	58.7	51.86	orf01216	Cell inner membrane. Cytoplasm.	1337329 1338297 Cysteine synthase (EC 2.5.1.47)		15	0.831764	0.840002	1.78649	0.469894	1.48594	0.937562	0.927612	1.38038	0.679204	1.2942
36	33.01	33.11	64.08	58.03	45.75	orf01401	Periplasm.	1561127 1562716 Oligopeptide ABC transporter, periplasmic oligopeptide-binding protein OppA (TC 3.A.1.5.1)		53	1.04713	0.809057	1.38038	0.758578	1.44544	0.937562	0.937657	1.38038	0.679204	1.2942
321	2.2	2.24	19.91	18.01	18.01	orf03489	Cytoplasm.	3986012 3986647 FKBP-type peptidyl-prolyl cis-trans isomerase SlyD (EC 5.2.1.8)		8	0.405509	0.0786706	2.85759	0.135519	1.15878	0.946237	0.75158	2.55859	0.37325	2.42103
71	19.51	19.7	72.59	63.2	47.46	orf00256	Cytoplasm.	294568 295752 Translation elongation factor Tu		33	0.654636	0.125063	1.44544	0.448745	0.946237	0.946237	0.245488	1.30617	0.717794	1.23595
145	9.73	11.87	64.81	64.81	51.85	orf04412	Cytoplasm.	4978679 4979005 Thioredoxin		8	0.685488	0.253773	2.1677	0.313329	1.48594	0.946237	0.904195	1.49968	0.630957	1.41906
276	3.29	3.39	15.3	11.42	11.42	orf04469	Cytoplasm.	5044842 5046158 N-acetylglucosamine-1-phosphate uridyltransferase (EC 2.7.7.23) / Glucosamine-1-phosphate N-acetyltransferase (EC 2.3.1.157)		5	1.00925	0.847253	2.0893	0.483059	2.10863	0.946237	0.72304	2.91072	0.325087	2.75423
188	6.92	7.08	30.08	23.31	19.05	orf00678	Cytoplasm.	742360 743559 Acetate kinase (EC 2.7.2.1)		8	1.38038	0.359815	3.63078	0.380189	5.01187	0.946237	0.895315	4.44631	0.212814	4.20727
120	12.08	12.15	71.92	71.92	69.18	orf01301	Periplasm.	1443678 1444118 Azurin		33	0.862979	0.527221	1.24738	0.685488	1.07647	0.954993	0.663725	1.41906	0.666807	1.35519
110	12.76	12.82	94.19	88.95	65.7	orf03369	Extracell.	3842334 3842852 Hcp		33	0.963829	0.951293	2.0893	0.461318	2.01372	0.954993	0.942841	2.0893	0.457088	1.99526
43	29.24	29.31	47.9	38.9	34.9	orf00807	Extracell.Cell inner membrane.	889347 892349 Chitodextrinase precursor (EC 3.2.1.14)		52	0.591562	0.593854	1.61436	0.366438	0.954993	0.963829	0.882091	1.61436	0.60256	1.55597
280	3.17	3.34	48.84	45.74	45.74	orf02130	Fimbrium.	2441036 2441425 hypothetical protein		5	1.88799	0.347564	2.0893	0.903649	3.94457	0.963829	0.958985	2.0893	0.461318	2.01372
254	4	4	23.24	19.01	15.49	orf02624	Cytoplasm.	3017737 3018165 Nucleoside diphosphate kinase (EC 2.7.4.6)		2	0.660693	0.796485	2.72898	0.242103	1.80302	0.981748	0.92989	2.67917	0.366438	2.63027
136	10.47	10.55	23.7	16.6	14.82	orf02654	Cytoplasm.	3046178 3049054 Glycine dehydrogenase [decarboxylating] (glycine cleavage system P protein) (EC 1.4.4.2)		17	1.11686	0.69909	2.29087	0.487529	2.55859	0.981748	0.985056	1.85353	0.529663	1.8197
268	3.64	3.7	13.6	9.868	7.675	orf00713	Cell inner membrane.	780408 781778 UDP-N-acetylmuramate:L-alanyl-gamma-D-glutamyl- meso-diaminopimelate ligase (EC 6.3.2.-)		2	1.18032	0.737981	2.0893	0.564937	2.46604	0.981748	0.988036	2.0893	0.469894	2.05116
356	2	4.07	11.54	3.616	1.669	orf03728	Cell inner membrane.	4245707 4247866 A/G-specific adenine glycosylase (EC 3.2.2.-)		2	0.92045	0.88199	2.0893	0.440555	1.92309	0.990832	0.992665	2.0893	0.474242	2.07014
107	13.13	13.15	49.1	45.18	41.87	orf04293	Cell inner membrane.	4847062 4848060 Predicted nucleoside ABC transporter, substrate-binding component		18	0.954993	0.765734	1.38038	0.685488	1.31826	0.990832	0.778701	1.7378	0.570164	1.72187
179	7.48	7.61	30.15	25.77	20.1	orf02443	Cell inner membrane. Cytoplasm.	2809355 2810521 Succinyl-CoA ligase [ADP-forming] beta chain (EC 6.2.1.5)	ADP-forming	11	0.972747	0.74079	1.61436	0.60256	1.57036	0.990832	0.467956	1.61436	0.613762	1.59956
154	8.98	9.31	20.14	15.24	13.49	orf01191	Cell inner membrane. Cytoplasm	1305718 1307433 NAD-dependent malic enzyme (EC 1.1.1.38)		10	0.316228	0.0308959	4.44631	0.0711213	1.40605	1	0.943261	4.16869	0.239883	4.13048
77	18.51	20.66	33.55	32.67	31.57	orf00969	Extracell.	1058324 1059685 Succinyl-CoA synthetase, alpha subunit		22	1.01859	0.837417	1.28233	0.794328	1.30617	1	0.99184	1.15878	0.862979	1.15878
285	3.09	3.16	24.26	24.26	10.65	orf03794	Cell inner membrane. Cytoplasm.	4325312 4325821 S-ribosylhomocysteine lyase (EC 4.4.1.21) / Autoinducer-2 production protein LuxS		2	1.07647	0.873215	2.0893	0.515229	2.24905	1	0.986164	2.0893	0.47863	2.0893
176	7.58	7.88	32.1	23.59	13.31	orf00644	Cytoplasm.	708037 710226 4-alpha-glucanotransferase (amylomaltase) (EC 2.4.1.25)		12	0.586138	0.563569	2.35505	0.253513	1.38038	1.00925	0.87802	2.208	0.457088	2.208
183	7.3	7.5	45.83	41.67	37.5	orf00244	Cell inner membrane. Cytoplasm.	278708 279070 LSU ribosomal protein L7/L12 (P1/P2)		11	1.23595	0.450293	2.18776	0.564937	2.70396	1.00925	0.923736	1.90546	0.529663	1.92309
194	6.47	6.6	19.68	17.25	15.09	orf02425	Cytoplasm.	2788869 2789984 Aspartate-semialdehyde dehydrogenase (EC 1.2.1.11)		5	0.619441	0.441777	22.6986	0.0401791	14.0605	1.02802	0.941245	2.0893	0.49204	2.14783
137	10.4	12.62	40.64	38.25	35.86	orf02314	Cell inner membrane. Cytoplasm.	2652746 2653501 Triosephosphate isomerase (EC 5.3.1.1)		17	0.895365	0.749703	1.61436	0.559758	1.44544	1.02802	0.979419	1.61436	0.636796	1.65959
42	29.41	31.54	46.21	42.42	34.69	orf00951	Cytoplasm.	1037675 1039813 Polyribonucleotide nucleotidyltransferase (EC 2.7.7.8)		38	0.679204	0.302059	1.78649	0.380189	1.21339	1.03753	0.834244	1.78649	0.580764	1.85353
142	10.02	10.03	79.45	61.64	38.36	orf00621	Cell inner membrane.	683163 683603 Copper metallochaperone, bacterial analog of Cox17 protein		11	0.711214	0.83969	1.78649	0.398107	1.27057	1.03753	0.630774	1.40605	0.737904	1.45881
140	10.07	12.52	22.21	16.18	16.18	orf04042	Cell outer membrane.	4581330 4583372 Ferrichrome-iron receptor		10	1.6293	0.937358	1.8197	0.895365	2.99226	1.03753	0.903959	1.8197	0.570164	1.92309
160	8.47	10.69	32.09	26.12	20.15	orf00584	Cytoplasm.	650800 652008 Phosphopentomutase (EC 5.4.2.7)		9	0.496592	0.498371	2.37684	0.21677	1.18032	1.04713	0.45357	1.6293	0.642688	1.70608
100	14.59	16.82	46.06	39.58	36.11	orf02010	Cell outer membrane.	2288400 2289698 Long-chain fatty acid transport protein precursor		52	1.02802	0.636473	1.43219	0.717794	1.48594	1.04713	0.260567	1.43219	0.731139	1.49968
85	16.6	18.67	77.67	77.67	75.73	orf00472	Extracell.	533736 534665 Phospholipase/lecithinase/hemolysin		73	1.07647	0.0191091	1.30617	0.824138	1.39316	1.04713	0.0597421	1.30617	0.801678	1.35519
208	6	6	43.59	38.46	38.46	orf02181	Cytoplasm.	2506482 2506718 Acyl carrier protein		4	0.133045	0.1023	4.44631	0.030479	0.591562	1.05682	0.84719	1.38038	0.765597	1.45881
34	34.33	36.69	40.41	33.41	30.93	orf00403	Cytoplasm.	457778 460438 Pyruvate dehydrogenase E1 component (EC 1.2.4.1)		31	1.01859	0.848	1.31826	0.772681	1.34276	1.05682	0.670849	1.49968	0.704693	1.58489
39	31.47	31.55	33.82	26.85	22.59	orf00246	Cytoplasm.	283415 287719 DNA-directed RNA polymerase beta' subunit (EC 2.7.7.6)		35	1.23595	0.762865	1.52757	0.809096	2.01372	1.05682	0.826139	1.5417	0.685488	1.72187
69	19.98	20.01	57.97	47.83	42.03	orf01367	Cytoplasm.	1521192 1522229 UDP-N-acetylglucosamine 4,6-dehydratase (EC 4.2.1.-)		21	0.981748	0.611008	1.49968	0.654636	1.47231	1.0666	0.295164	1.51356	0.704693	1.61436
278	3.23	3.47	53	42	38	orf04191	Cell inner membrane.	4748536 4748838 LSU ribosomal protein L18p (L5e)		5	1.09648	0.840896	19.5884	0.0559758	19.7697	1.0666	0.886547	5.54626	0.192309	5.91562
267	3.64	3.74	45.38	31.54	31.54	orf00362	Cell inner membrane.	416372 416764 SSU ribosomal protein S9p (S16e)		7	1.45881	0.504013	2.0893	0.698232	3.04789	1.0666	0.8849	2.0893	0.510505	2.22844
342	2.02	2.04	10.55	6.288	2.231	orf04357	Cell inner membrane. Cytoplasm.	4913498 4914979 Ketol-acid reductoisomerase (EC 1.1.1.86)		2	1.38038	0.551837	2.0893	0.660693	2.91072	1.07647	0.868832	2.0893	0.515229	2.24905
206	6	6	14.29	10.85	7.937	orf03497	Cytoplasm.	3993323 3994459 UDP-4-amino-4-deoxy-L-arabinose--oxoglutarate aminotransferase (EC 2.6.1.-)		5	0.515229	0.138157	4.44631	0.115878	2.29087	1.08643	0.488476	1.40605	0.772681	1.52757
101	14.55	14.76	31.83	24.74	14.63	orf03499	Cytoplasm.	3995440 3997431 UDP-4-amino-4-deoxy-L-arabinose formyltransferase (EC 2.1.2.13) / UDP-glucuronic acid oxidase (UDP-4-keto-hexauronic acid decarboxylating) (EC 1.1.1.305)		15	0.737904	0.169715	1.33045	0.554626	0.981748	1.08643	0.512503	1.23595	0.879023	1.33045
189	6.87	6.95	81.36	81.36	77.97	orf04384	Cell inner membrane.	4948098 4948454 hypothetical protein		30	0.744732	0.529379	2.03236	0.366438	1.51356	1.08643	0.972204	2.05116	0.529663	2.22844
1	286.44	286.44	58.43	51.85	48.42	orf03077	unknown	3510248 3523552 RTX toxins determinant A and related Ca2+-binding proteins		489	0.946237	0.850507	1.09648	0.862979	1.03753	1.08643	0.312695	1.09648	0.990832	1.19124
272	3.4	3.51	28.62	20.49	18.02	orf00088	Cell inner membrane.	109948 110799 Protein YicC		6	0.870964	0.798273	2.33346	0.37325	2.03236	1.09648	0.83553	5.44503	0.201372	5.97035
89	16.08	18.53	46.21	37.08	29.5	orf01123	Cytoplasm.	1218891 1220042 S-adenosylmethionine synthetase (EC 2.5.1.6)		17	0.937562	0.614606	1.24738	0.751623	1.1695	1.09648	0.472057	1.97697	0.554626	2.18776
44	28.41	33.02	58.03	47.54	46.23	orf04463	Cytoplasm.	5037526 5039358 Glucosamine--fructose-6-phosphate aminotransferase [isomerizing] (EC 2.6.1.16)		43	1.25893	0.18848	1.34276	0.937562	1.67494	1.09648	0.572575	1.55597	0.704693	1.70608
450	1.07	1.32	30.25	16.37	10.68	orf00100	Periplasm.	122846 123691 Phosphonate ABC transporter phosphate-binding periplasmic component (TC 3.A.1.9.1)		2	3.25087	0.176146	10.4713	0.310456	26.7917	1.09648	0.830573	2.0893	0.524807	2.29087
219	5.41	7.57	24.59	18.44	18.44	orf03275	Cytoplasm.	3749083 3749817 Uridine monophosphate kinase (EC 2.7.4.22)		5	0.549541	0.374728	2.0893	0.263027	1.14815	1.10662	0.822522	2.0893	0.529663	2.31206
190	6.69	6.84	20.53	13.25	13.25	orf00843	Cell inner membrane. Periplasm.	930270 931178 Pseudouridine 5'-phosphate glycosidase		4	0.630957	0.452038	2.0893	0.301995	1.31826	1.10662	0.828326	2.0893	0.529663	2.31206
67	20.31	20.41	58.96	58.96	53.39	orf02927	Cytoplasm.	3356825 3357580 Uridine phosphorylase (EC 2.4.2.3)		23	0.691831	0.10745	1.57036	0.436516	1.08643	1.10662	0.522854	1.36773	0.809096	1.51356
207	6	6	27.16	19.14	19.14	orf03044	Cytoplasm.	3478038 3478526 Positive regulator of CheA protein activity (CheW)		3	1.04713	0.910101	2.0893	0.501187	2.18776	1.10662	0.829947	2.22844	0.496592	2.46604
345	2.02	2.03	21.08	16.57	16.57	orf01430	Cytoplasm	1590608 1591606 Phosphoribosylformylglycinamidine cyclo-ligase (EC 6.3.3.1)		6	0.758578	0.620349	2.0893	0.363078	1.58489	1.11686	0.806694	2.0893	0.534564	2.33346
104	13.74	13.86	40.35	29.22	27.3	orf01214	Cytoplasm.	1334857 1336584 Phosphoenolpyruvate-protein phosphotransferase of PTS system (EC 2.7.3.9)		16	0.937562	0.856804	2.0893	0.448745	1.95884	1.1272	0.269701	17.7011	0.0636796	18.0302
59	22.64	22.74	55.99	50.88	47.54	orf04223	Cytoplasm.	4769244 4770773 2,3-bisphosphoglycerate-independent phosphoglycerate mutase (EC 5.4.2.1)		42	0.981748	0.853769	1.28233	0.765597	1.25893	1.1272	0.268432	1.35519	0.831764	1.52757
266	3.68	3.75	15.47	11.15	11.15	orf03539	Cytoplasm.	4036105 4036941 5'-methylthioadenosine/S-adenosylhomocysteine nucleosidase related protein VF1653		3	0.0954993	0.0598292	31.6228	0.0161436	3.01995	1.13763	0.129045	19.9526	0.0570164	20.1372
92	15.55	15.69	22.04	17.99	16.6	orf04174	Cytoplasm.	4726354 4728507 Protease II (EC 3.4.21.83)		10	1.33045	0.389277	7.7983	0.170608	10.3753	1.13763	0.325345	2.14783	0.529663	2.42103
444	1.32	3.68	33.8	25.35	25.35	orf03663	Cell inner membrane.	4177420 4177635 SSU ribosomal protein S21p		4	0.83946	0.744374	2.0893	0.401791	1.75388	1.14815	0.775755	2.0893	0.549541	2.39883
55	23.23	23.26	53.25	49.85	44.27	orf04173	Cell inner membrane. Cytoplasm. Periplasm.	4724967 4725938 TRAP transporter solute receptor, TAXI family precursor		39	1.22462	0.209578	1.24738	0.981748	1.52757	1.14815	0.320931	1.21339	0.946237	1.38038
297	2.66	2.72	9.551	5.056	5.056	orf02422	Cell inner membrane. Cytoplasm.	2783083 2784153 2-Oxobutyrate oxidase, putative		2	1.05682	0.900681	2.0893	0.505825	2.208	1.15878	0.763081	2.0893	0.554626	2.42103
187	6.99	7.13	20.81	14.83	11.24	orf00119	Cell inner membrane. Cytoplasm.	144397 145653 NADP-dependent malic enzyme (EC 1.1.1.40)		6	1.18032	0.45016	2.208	0.534564	2.63027	1.15878	0.487957	2.37684	0.487529	2.75423
256	4	4	17.24	17.24	13.1	orf00945	Cell inner membrane. Cytoplasm.	1030974 1031411 FIG000325: clustered with transcription termination protein NusA		2	1.23595	0.766011	3.63078	0.340408	4.48745	1.15878	0.726665	2.0893	0.554626	2.42103
81	18.08	20.34	52.28	43.17	41.73	orf00916	Cytoplasm.	1001930 1003183 Serine hydroxymethyltransferase (EC 2.1.2.1)		25	0.515229	0.202718	1.69044	0.310456	0.870964	1.1695	0.1847	1.1695	1	1.38038
369	2	4	9.375	9.375	9.375	orf00135	Cell inner membrane.	159423 159809 C4-type zinc finger protein, DksA/TraR family		2	0.711214	0.554006	2.0893	0.340408	1.48594	1.1695	0.742061	2.0893	0.559758	2.44343
37	32.32	32.46	56.56	49.17	41.18	orf01124	Cytoplasm.	1220385 1222376 Transketolase (EC 2.2.1.1)		45	0.801678	0.592107	1.44544	0.554626	1.15878	1.1695	0.159767	1.27057	0.92045	1.47231
316	2.28	2.32	13.33	13.33	10.67	orf02236	Cytoplasm.	2569468 2570145 Hypothetical protein, bax gene locus		2	2.0893	0.308474	2.0893	1	4.36516	1.1695	0.748776	2.0893	0.559758	2.44343
3	109.59	109.53	93.4	92.91	84.7	orf02874	Extracell.	3298718 3300583 Cytolysin and hemolysin, HlyA, Pore-forming toxin		764	1.1272	0.174637	1.0666	1.05682	1.20226	1.18032	0.137315	1.07647	1.09648	1.27057
303	2.5	2.56	12.85	5.008	3.172	orf00111	Cell inner membrane. Cytoplasm.	133911 135710 Dihydroxy-acid dehydratase (EC 4.2.1.9)		2	0.928966	0.288575	2.75423	0.340408	2.55859	1.19124	0.927081	1.77011	0.672977	2.12814
25	38.62	38.66	53.04	48.36	45.71	orf01307	Cytoplasm.	1448621 1450546 FIG01055965: hypothetical protein		46	1.11686	0.824645	1.34276	0.831764	1.49968	1.19124	0.90295	1.34276	0.887156	1.59956
464	0.45	2.66	11.86	10.73	4.237	orf01562	Cytoplasm.	1750348 1751412 2-keto-3-deoxy-D-arabino-heptulosonate-7- phosphate synthase I alpha (EC 2.5.1.54)		2	1.75388	0.380302	2.0893	0.83946	3.66438	1.19124	0.723848	2.0893	0.570164	2.48886
245	4.09	4.26	30.48	26.98	13.65	orf01095	Cytoplasm.	1189021 1189968 Ribose-phosphate pyrophosphokinase (EC 2.7.6.1)		4	0.809096	0.690296	2.0893	0.387258	1.69044	1.20226	0.706982	2.0893	0.57544	2.51189
22	43.75	44.31	65.87	55.95	48.81	orf04066	Extracell.	4604653 4606167 Hemolysin		239	1	0.36867	1.13763	0.879023	1.13763	1.20226	0.100583	1.13763	1.05682	1.36773
48	25.44	25.47	52.1	42.86	41.39	orf00405	Cytoplasm.	462600 464030 Dihydrolipoamide dehydrogenase of pyruvate dehydrogenase complex (EC 1.8.1.4)		31	0.954993	0.964211	2.10863	0.452898	2.01372	1.21339	0.431727	1.94089	0.625173	2.37684
46	25.87	25.84	58.82	57.35	57.35	orf03170	Cell outer membrane.	3632909 3633931 Outer membrane protein A precursor		45	1.20226	0.0288499	1.59956	0.751623	1.94089	1.21339	0.0331196	1.61436	0.751623	1.94089
192	6.49	6.53	40	32.57	25.14	orf03147	Cell inner membrane.	3608573 3609100 Putative lipoprotein yceB precursor		8	1.22462	0.678871	3.56451	0.343558	4.36516	1.21339	0.68259	17.378	0.0698232	18.197
404	2	2	21.88	7.813	4.167	orf02815	Cytoplasm.	3230597 3231175 Phosphoheptose isomerase 1 (EC 5.3.1.-)		2	1.2942	0.623141	2.0893	0.619441	2.70396	1.21339	0.700949	2.0893	0.580764	2.53513
296	2.66	9.24	19.27	17.85	15.8	orf00404	Cytoplasm.	460552 462453 Dihydrolipoamide acetyltransferase component of pyruvate dehydrogenase complex (EC 2.3.1.12)		16	1.49968	0.478384	2.0893	0.717794	3.13329	1.21339	0.694664	2.0893	0.580764	2.53513
279	3.2	3.3	18.56	11.63	10.64	orf02632	Cytoplasm.	3024902 3026116 Cysteine desulfurase (EC 2.8.1.7), IscS subfamily		5	0.141906	0.0996076	31.3329	0.0190546	4.44631	1.23595	0.67059	20.7014	0.0597035	21.0863
318	2.25	4.35	14.92	8.564	8.564	orf03460	Cytoplasm.	3953572 3954660 3-oxoacyl-[acyl-carrier-protein] synthase III protein 2 (EC 2.3.1.41)		4	1.61436	0.432551	2.0893	0.772681	3.37287	1.23595	0.673096	2.0893	0.591562	2.58226
338	2.03	2.04	10.34	8.527	5.943	orf04369	Cytoplasm.	4934089 4935252 3-ketoacyl-CoA thiolase (EC 2.3.1.16) @ Acetyl-CoA acetyltransferase (EC 2.3.1.9)		2	1.95884	0.332473	2.0893	0.937562	4.09261	1.23595	0.672125	2.0893	0.591562	2.58226
324	2.12	2.15	23.93	10.84	8.126	orf01434	Cytoplasm.	1594640 1595971 Isocitrate lyase (EC 4.1.3.1)		2	0.809096	0.69096	2.0893	0.387258	1.69044	1.24738	0.656343	2.0893	0.597035	2.60615
144	9.74	9.93	28.27	21.64	19.88	orf04473	Cell inner membrane.	5049077 5050618 ATP synthase alpha chain (EC 3.6.3.14)		11	1.59956	0.438384	5.80764	0.275423	9.28966	1.24738	0.665076	3.13329	0.398107	3.90841
30	36.79	37.09	64.31	52.92	46.46	orf03365	Cell inner membrane. Cytoplasm.	3837050 3839002 Conserved domain protein		46	0.809096	0.90885	1.39316	0.57544	1.1272	1.25893	0.0478919	1.40605	0.895365	1.77011
186	7.03	7.12	29.59	24.38	18.63	orf02656	Cytoplasm.	3049802 3050899 Aminomethyltransferase (glycine cleavage system T protein) (EC 2.1.2.10)		5	0.711214	0.555858	13.6773	0.0570164	9.72747	1.27057	0.640238	2.0893	0.608135	2.67917
465	0.44	0.48	15.94	9.783	5.435	orf02141	Extracell.	2452966 2453796 hypothetical protein		3	0.862979	0.711523	1.18032	0.724436	1.01859	1.27057	0.580211	1.19124	1.0666	1.49968
376	2	2.03	7.813	3.125	2.257	orf03971	Cytoplasm	4507407 4509137 2-succinyl-5-enolpyruvyl-6-hydroxy-3- cyclohexene-1-carboxylic-acid synthase (EC 2.2.1.9)		2	1.64437	0.420292	2.0893	0.787046	3.43558	1.28233	0.634219	2.0893	0.613762	2.67917
143	9.77	9.97	29.04	22.73	18.69	orf01469	Cytoplasm.	1634802 1635992 Biosynthetic Aromatic amino acid aminotransferase alpha (EC 2.6.1.57) @ Aspartate aminotransferase (EC 2.6.1.1)		8	1.87068	0.201242	24.2103	0.0772681	26.7917	1.28233	0.299367	2.29087	0.559758	2.93765
60	22.44	22.5	30.28	23.04	22.32	orf02802	Periplasm.	3216496 3218985 Periplasmic nitrate reductase precursor (EC 1.7.99.4)		24	0.704693	0.509382	1.83654	0.387258	1.2942	1.2942	0.278966	1.58489	0.816582	2.07014
185	7.06	7.18	15.72	6.577	4.682	orf00947	Cytoplasm.	1032949 1035642 Translation initiation factor 2		7	0.809096	0.700727	2.0893	0.387258	1.69044	1.2942	0.619039	2.0893	0.619441	2.70396
95	15.06	15.17	36.59	30.14	27.2	orf00880	Cytoplasm.	964812 966347 Lysyl-tRNA synthetase (class II) (EC 6.1.1.6)		20	1.00925	0.604349	1.2942	0.77983	1.30617	1.2942	0.35175	1.72187	0.751623	2.22844
91	15.92	15.92	50.99	47.03	42.57	orf00097	Periplasm.	119854 120462 Periplasmic thiol:disulfide interchange protein DsbA		17	1.25893	0.192977	1.65959	0.758578	2.12814	1.2942	0.326975	1.87068	0.691831	2.44343
45	26.12	26.52	57.94	50.29	44.85	orf03367	Cell inner membrane.	3839793 3841835 VgrG-3 protein		31	1.31826	0.127967	1.28233	1.02802	1.72187	1.30617	0.139511	1.36773	0.954993	1.80302
320	2.2	2.24	18.9	9.959	4.472	orf02540	Cell inner membrane.	2916655 2918133 Uncharacterized protein ImpC		4	2.31206	0.275092	2.0893	1.10662	4.83059	1.30617	0.611587	2.0893	0.625173	2.72898
360	2	4.01	5.975	1.933	1.933	orf02476	Cell inner membrane. Cytoplasm.	2846190 2847899 putative alpha-1,6-galactosidase		2	1	0.992495	2.0893	0.47863	2.0893	1.31826	0.597556	2.0893	0.630957	2.75423
40	30.74	30.79	83.1	80.28	69.01	orf04089	Extracell.	4636019 4636873 Internalin A (LPXTG motif)		97	1.11686	0.895477	1.21339	0.92045	1.35519	1.33045	0.288866	1.2942	1.02802	1.72187
281	3.17	3.29	24.71	17.49	12.17	orf03265	Cytoplasm.	3738581 3739372 Acyl-[acyl-carrier-protein]--UDP-N- acetylglucosamine O-acyltransferase (EC 2.3.1.129)		5	1.67494	0.149233	2.01372	0.831764	3.37287	1.33045	0.200508	2.1677	0.613762	2.91072
440	1.58	1.9	23.85	17.69	14.62	orf00849	Cell inner membrane. Periplasm.	935808 936200 FIG00921676: hypothetical protein		2	1.77011	0.375945	2.0893	0.847227	3.69828	1.34276	0.576985	2.0893	0.642688	2.80543
191	6.59	6.63	22.38	19.55	10.48	orf00139	Periplasm.	164452 165513 Putrescine ABC transporter putrescine-binding protein PotF (TC 3.A.1.11.2)		5	0.405509	0.0504274	4.74242	0.0887156	1.92309	1.35519	0.371338	4.44631	0.30479	5.97035
4	108.07	108.78	87.5	82.83	76.39	orf03512	Extracell.	4007156 4009534 Lipoprotein, ToxR-activated gene, TagA		597	0.765597	0.687088	1.1272	0.679204	0.862979	1.35519	0.0768566	1.1272	1.20226	1.52757
51	24.54	24.59	54.3	51.32	47.02	orf02682	Extracell.	3084325 3085233 Flagellin protein FlaA		41	0.862979	0.795741	1.83654	0.465586	1.58489	1.35519	0.352788	1.36773	0.990832	1.87068
307	2.46	2.52	27.68	20.54	14.73	orf01069	Cytoplasm.	1159419 1160093 Ribulose-phosphate 3-epimerase (EC 5.1.3.1)		4	0.895365	0.843186	2.0893	0.428549	1.87068	1.35519	0.568656	2.0893	0.648634	2.83139
314	2.32	2.39	36.96	17.91	15.19	orf03299	Cell inner membrane.	3772631 3773956 Decarboxylase family protein		5	1.11686	0.182583	2.35505	0.474242	2.63027	1.35519	0.316741	3.80189	0.356451	5.15229
211	5.97	6.07	26.22	18.63	17.54	orf00444	Extracell.Cytoplasm.	504502 506163 Trehalose-6-phosphate hydrolase (EC 3.2.1.93)		9	1.23595	0.675149	2.0893	0.591562	2.58226	1.36773	0.562677	2.0893	0.654636	2.85759
222	5.38	5.44	36.46	16.67	16.67	orf00368	Periplasm.	420793 421371 21 kDa hemolysin precursor		4	1.65959	0.414501	2.0893	0.794328	3.46737	1.36773	0.564703	2.0893	0.654636	2.85759
62	22.33	22.54	49.76	40.91	39.23	orf01137	Cytoplasm.	1243609 1244865 Adenylosuccinate synthetase (EC 6.3.4.4)		23	0.928966	0.68604	1.94089	0.483059	1.80302	1.38038	0.456584	1.64437	0.83946	2.26986
295	2.68	3.13	15.52	8.995	5.996	orf03754	Cell inner membrane.	4283235 4284938 N-carbamoylputrescine amidase (EC 3.5.1.53)		4	1.20226	0.348957	1.75388	0.685488	2.10863	1.38038	0.133676	1.39316	0.990832	1.92309
273	3.36	3.42	52.52	27.34	21.58	orf00299	Cell outer membrane.	351229 351648 FIG00362460: hypothetical protein		3	2.55859	0.249297	2.0893	1.22462	5.34564	1.38038	0.548791	2.0893	0.660693	2.88403
205	6	6	22.37	18.31	8.814	orf03936	Cytoplasm.	4471426 4472313 33 kDa chaperonin (Heat shock protein 33) (HSP33)		3	0.772681	0.472331	2.42103	0.322107	1.87068	1.39316	0.344018	1.38038	1.00925	1.92309
459	0.58	0.62	13.21	5.241	5.241	orf01962	Cell inner membrane. Cytoplasm.	2241860 2243293 6-phospho-beta-glucosidase (EC 3.2.1.86)		2	2.07014	0.242399	2.80543	0.737904	5.80764	1.39316	0.258133	15.9956	0.0870964	18.197
431	1.89	2.47	27.71	14.46	14.46	orf00243	Cell inner membrane. Cytoplasm.	278156 278656 LSU ribosomal protein L10p (P0)		2	1.48594	0.491617	2.10863	0.704693	3.10456	1.40605	0.535434	2.10863	0.666807	2.93765
133	10.59	10.65	29.53	26.05	19.11	orf00922	Cell inner membrane. Periplasm.	1007954 1009165 secreted trypsin-like serine protease		12	1.1272	0.797784	2.0893	0.539511	2.35505	1.41906	0.529609	2.10863	0.672977	2.96483
263	3.82	4.77	17.85	12.2	11.48	orf02848	Cell inner membrane. Cytoplasm.	3269686 3271335 Phosphoglucomutase (EC 5.4.2.2)		5	1.34276	0.576519	2.0893	0.642688	2.80543	1.41906	0.525348	2.0893	0.679204	2.96483
261	4	4	19.54	19.54	19.54	orf01676	Cytoplasm.	1902328 1902591 Glutaredoxin		3	1.10662	0.755392	2.10863	0.524807	2.31206	1.43219	0.572372	1.38038	1.03753	1.97697
99	14.67	14.77	86.34	86.34	79.78	orf03977	Extracell. Fimbrium.	4514633 4515184 type 1 fimbriae major subunit FimA		67	1.39316	0.450337	1.31826	1.05682	1.85353	1.44544	0.12399	1.18032	1.22462	1.70608
63	22.07	22.38	66.67	56.19	56.19	orf00334	Cell inner membrane.	393790 394422 Uncharacterized ABC transporter, auxiliary component YrbC		24	0.954993	0.969609	1.47231	0.642688	1.40605	1.45881	0.0742872	1.38038	1.05682	2.01372
199	6.19	6.31	40.19	35.89	35.89	orf00622	Cell outer membrane.	683699 684328 FIG081498: hypothetical protein		20	0.963829	0.610211	1.80302	0.534564	1.7378	1.45881	0.289231	1.34276	1.08643	1.94089
151	9.43	9.85	28.74	23.13	18.69	orf02450	Cell inner membrane. Cytoplasm.	2818611 2819897 Citrate synthase (si) (EC 2.3.3.1)		10	0.809096	0.642536	2.18776	0.366438	1.77011	1.47231	0.158239	1.51356	0.972747	2.24905
213	5.59	5.75	38.46	36.09	30.77	orf01213	Cytoplasm.	1334304 1334813 PTS system, glucose-specific IIA component		5	1.01859	0.983464	2.55859	0.398107	2.60615	1.47231	0.444239	2.91072	0.505825	4.32514
292	2.83	2.91	23.79	15.17	7.241	orf02442	Cell inner membrane. Cytoplasm.	2808483 2809355 Succinyl-CoA ligase [ADP-forming] alpha chain (EC 6.2.1.5)	ADP-forming	3	1.1272	0.735676	1.25893	0.895365	1.41906	1.48594	0.27188	1.51356	0.981748	2.24905
200	6.17	6.4	36.05	36.05	36.05	orf01321	Periplasm.	1466535 1466978 Inhibitor of vertebrate lysozyme precursor		10	1.59956	0.416948	1.28233	1.24738	2.07014	1.49968	0.425261	1.34276	1.11686	2.01372
249	4.03	6.04	15.78	7.523	6.239	orf03675	Cytoplasm.	4187064 4188701 CTP synthase (EC 6.3.4.2)		4	0.172187	0.113848	31.3329	0.0207014	5.39511	1.51356	0.473687	22.2844	0.0679204	23.7684
117	12.33	12.57	44.98	44.98	31.31	orf04184	Cell inner membrane.	4743342 4744331 DNA-directed RNA polymerase alpha subunit (EC 2.7.7.6)		13	1.92309	0.015178	1.57036	1.22462	3.04789	1.51356	0.172635	2.26986	0.666807	3.43558
114	12.52	13.27	64.71	64.71	64.71	orf00585	Cytoplasm.	652086 652802 Purine nucleoside phosphorylase (EC 2.4.2.1)		17	1.48594	0.201978	1.55597	0.954993	2.33346	1.52757	0.193444	1.64437	0.928966	2.51189
153	9.1	9.17	63.04	63.04	51.36	orf02701	Periplasm.	3112577 3113350 Lysine-arginine-ornithine-binding periplasmic protein precursor (TC 3.A.1.3.1)		19	1.80302	0.161389	1.55597	1.15878	2.83139	1.55597	0.246299	2.01372	0.772681	3.13329
127	11.07	11.34	55.2	46.78	40.1	orf03773	Extracell.Cell inner membrane. Periplasm.	4304093 4305307 FIG00361437: hypothetical protein		17	2.208	0.339054	2.208	1	4.87528	1.55597	0.164346	2.01372	0.772681	3.16228
31	36.67	36.75	65.69	60.73	60.73	orf02211	Extracell.	2538488 2540125 FIG00361486: hypothetical protein		92	1.35519	0.124381	1.36773	0.990832	1.87068	1.58489	0.0225341	1.40605	1.1272	2.22844
216	5.52	5.66	25.83	13.25	11.04	orf00358	Periplasm.	412603 413964 Outer membrane stress sensor protease DegQ, serine protease		4	1.27057	0.636479	2.0893	0.608135	2.67917	1.59956	0.397344	4.2462	0.376704	6.85488
349	2.02	2.02	35	24.29	24.29	orf03248	Periplasm.	3714151 3714573 FIG00362025: hypothetical protein		7	1.19124	0.827438	18.3654	0.0648634	18.8799	1.61436	0.399863	17.8649	0.0903649	20.893
158	8.61	8.72	41.53	41.53	39.34	orf03322	Periplasm.	3793526 3794077 Peptidyl-prolyl cis-trans isomerase PpiA precursor (EC 5.2.1.8)		12	1.40605	0.114802	1.33045	1.05682	1.90546	1.61436	0.0322711	1.2942	1.24738	2.10863
323	2.13	2.16	26.44	19.54	13.79	orf00637	Cell inner membrane.	699244 699768 18K peptidoglycan-associated outer membrane lipoprotein; Peptidoglycan-associated lipoprotein precursor; Outer membrane protein P6; OmpA/MotB precursor		5	1.85353	0.353909	2.0893	0.887156	3.87258	1.61436	0.431994	2.0893	0.772681	3.37287
457	0.65	0.75	18.97	16.67	14.37	orf02853	Cytoplasm.	3273593 3274117 Flavodoxin 1		2	1.35519	0.644959	2.14783	0.630957	2.91072	1.6293	0.452674	2.10863	0.772681	3.40408
270	3.5	3.56	26.98	13.02	11.16	orf02087	Cytoplasm.	2395744 2396391 Adenine phosphoribosyltransferase (EC 2.4.2.7)		5	0.672977	0.480563	3.13329	0.212814	2.10863	1.64437	0.602702	4.44631	0.369828	7.31139
251	4	6.46	18.6	12.4	10.85	orf03073	Cell inner membrane.	3505587 3506363 putative lipoprotein		5	1.52757	0.531139	22.2844	0.0685488	23.9883	1.64437	0.266136	7.11213	0.231206	11.695
259	4	4	23.03	15.17	15.17	orf03507	Cytoplasm.	4002818 4003354 OsmC/Ohr family protein		2	1.15878	0.756192	2.0893	0.554626	2.42103	1.65959	0.415268	2.0893	0.794328	3.46737
103	13.96	14.03	67.98	58.62	58.62	orf02508	Periplasm.	2877262 2877873 Outer membrane lipoprotein carrier protein LolA		17	1.35519	0.333843	4.01791	0.337287	5.54626	1.77011	0.158447	1.39316	1.27057	2.46604
315	2.28	2.53	35.1	26.12	26.12	orf03693	Cytoplasm.	4208257 4208994 Pyridoxine 5'-phosphate synthase (EC 2.6.99.2)		6	1.02802	0.939964	2.0893	0.49204	2.14783	1.78649	0.374047	2.0893	0.855067	3.7325
35	33.7	33.7	84.67	82.33	78.33	orf01238	Extracell.	1360834 1361736 hypothetical protein		190	1.48594	0.023407	1.22462	1.21339	1.83654	1.78649	0.00309514	1.24738	1.43219	2.22844
47	25.52	27.66	31.52	24.59	22.13	orf00245	Cell inner membrane. Cytoplasm.	279295 283323 DNA-directed RNA polymerase beta subunit (EC 2.7.7.6)		26	1.23595	0.814196	1.78649	0.691831	2.18776	1.8197	0.199032	1.65959	1.09648	3.04789
184	7.25	7.39	53.96	53.96	51.08	orf00614	Cell inner membrane.	677502 677921 FIG003551: hypothetical protein		16	2.35505	0.0367549	1.33045	1.77011	3.16228	1.83654	0.0287509	1.25893	1.45881	2.35505
300	2.62	2.81	59.18	46.94	46.94	orf04203	unknown	4753512 4753661 SSU ribosomal protein S19p (S15e)		2	1.08643	0.829522	2.53513	0.428549	2.75423	1.87068	0.353908	2.10863	0.887156	3.90841
74	18.94	19.06	54.81	47.9	42.47	orf02129	Extracell. Fimbrium. Periplasm.	2439755 2440972 conserved phage protein		16	1.25893	0.299491	1.97697	0.636796	2.44343	1.88799	0.259897	1.95884	0.963829	3.80189
204	6.01	6.11	14.64	9.346	7.321	orf02256	Cytoplasm.	2592158 2594086 Threonyl-tRNA synthetase (EC 6.1.1.3)		7	0.57544	0.291522	2.18776	0.263027	1.25893	1.90546	0.13572	1.94089	0.981748	3.76704
247	4.04	4.24	33.79	30.14	28.31	orf01465	Cell inner membrane.	1629100 1629759 putative secreted protein		7	0.660693	0.470814	2.63027	0.251189	1.7378	1.90546	0.529192	24.4343	0.077983	27.0396
17	45.93	45.93	64.69	62.31	62.31	orf03641	Extracell.	4153944 4155713 Vibriolysin, extracellular zinc protease (EC 3.4.24.25) @ Pseudolysin, extracellular zinc protease (EC 3.4.24.26)		232	1.70608	0.000303518	1.18032	1.44544	2.01372	1.90546	3.42533e-06	1.21339	1.57036	2.33346
436	1.75	1.93	13.81	5.882	2.813	orf00784	Extracell.	862634 863809 alkaline serine protease		2	0.501187	0.331967	2.0893	0.239883	1.04713	1.92309	0.340382	2.0893	0.92045	4.01791
489	0.09	3.76	9.28	3.2	1.76	orf01047	Cell inner membrane.	1131062 1132939 Methyl-accepting chemotaxis protein		2	0.809096	0.696444	2.0893	0.387258	1.69044	1.97697	0.328288	2.0893	0.946237	4.13048
284	3.09	5.34	33.55	33.55	27.1	orf03978	Extracell.Cell outer membrane. Fimbrium.	4515196 4515663 FIG00511031: hypothetical protein		7	1.05682	0.902245	2.0893	0.505825	2.208	1.97697	0.32876	2.0893	0.946237	4.13048
241	4.29	4.32	38.6	21.4	17.67	orf03742	Cytoplasm. Periplasm.	4268306 4268953 Ribonuclease precursor (EC 3.1.27.-)		5	1.58489	0.271847	19.5884	0.0809096	21.8776	1.97697	0.167404	24.6604	0.0801678	27.7971
70	19.77	19.8	69.86	64.11	61.24	orf03355	Cell outer membrane.	3827711 3828340 FIG00545237: hypothetical protein		40	1.65959	0.00506061	1.19124	1.39316	1.97697	1.97697	0.000345066	1.22462	1.61436	2.44343
354	2	6.01	14.31	8.13	6.992	orf03886	Cytoplasm.	4420780 4422627 probable peptidase VC1983		4	1.07647	0.429622	2.67917	0.401791	2.88403	2.07014	0.130904	2.67917	0.772681	5.59758
294	2.7	4.83	7.534	3.253	2.568	orf00376	Cell inner membrane.	427774 429528 Cell division protein FtsI [Peptidoglycan synthetase] (EC 2.4.1.129)	Peptidoglycan synthetase	3	1.24738	0.664775	2.0893	0.597035	2.60615	2.10863	0.304236	2.0893	1.00925	4.40555
288	2.98	3.06	23.21	23.21	16.04	orf02479	Cell inner membrane. Cytoplasm.	2849286 2850167 Cytidine deaminase (EC 3.5.4.5)		4	1.64437	0.418398	2.0893	0.787046	3.43558	2.14783	0.299666	2.0893	1.02802	4.48745
79	18.42	18.49	51.53	51.53	49.62	orf02919	Cell inner membrane.	3349651 3350439 FIG00545237: hypothetical protein		56	0.879023	0.255359	1.40605	0.625173	1.23595	2.18776	0.340261	1.40605	1.55597	3.0761
330	2.08	2.1	11.86	7.91	7.91	orf00162	Cytoplasm.	189811 190344 ATP-dependent protease HslV (EC 3.4.25.-)		2	0.831764	0.726894	2.0893	0.398107	1.7378	2.22844	0.285564	2.0893	1.0666	4.65586
223	5.33	5.4	22.58	14.52	13.36	orf03550	Cell inner membrane.	4047420 4048724 Survival protein SurA precursor (Peptidyl-prolyl cis-trans isomerase SurA) (EC 5.2.1.8)		5	0.981748	0.996915	18.8799	0.0524807	18.5353	2.22844	0.28702	23.7684	0.0937562	28.0543
159	8.53	8.74	26.05	13.02	11.43	orf03605	Cytoplasm.	4106368 4108443 Phosphate acetyltransferase (EC 2.3.1.8)		12	0.717794	0.182362	2.60615	0.272898	1.87068	2.26986	0.479476	2.75423	0.824138	6.19441
312	2.37	2.45	21.86	20.79	12.54	orf00662	Cell inner membrane. Cytoplasm.	724740 725579 Isopenicillin N synthase		3	0.751623	0.61103	2.0893	0.359749	1.57036	2.35505	0.271543	2.0893	1.1272	4.9204
115	12.46	12.73	40.74	34.65	33.1	orf04443	Cell outer membrane.	5014978 5017101 Outer membrane vitamin B12 receptor BtuB		21	2.58226	0.0268676	1.88799	1.36773	5.15229	2.35505	0.0193046	2.72898	0.862979	6.54636
352	2.01	2.02	11.86	9.04	9.04	orf03851	Periplasm.	4380204 4380737 Glutathione peroxidase family protein		2	1.22462	0.67957	2.0893	0.586138	2.55859	2.37684	0.268089	2.0893	1.13763	4.96592
319	2.23	2.27	19.78	10.45	7.463	orf03486	Periplasm.	3983818 3984624 FKBP-type peptidyl-prolyl cis-trans isomerase FkpA precursor (EC 5.2.1.8)		2	2.65461	0.240972	2.0893	1.27057	5.54626	2.37684	0.268845	2.0893	1.13763	4.96592
460	0.05	2.78	13.96	6.776	3.901	orf01866	Cytoplasm.	2128646 2130109 Inosine-5'-monophosphate dehydrogenase (EC 1.1.1.205) / CBS domain		3	3.43558	0.0242895	30.1995	0.113763	36.9828	2.48886	0.0680141	26.7917	0.0928966	31.3329
503	0.05	2.78	13.96	6.776	3.901	orf01866	Cytoplasm.	2128646 2130109 Inosine-5'-monophosphate dehydrogenase (EC 1.1.1.205) / CBS domain		3	3.43558	0.0242895	30.1995	0.113763	36.9828	2.48886	0.0680141	26.7917	0.0928966	31.3329
275	3.31	3.39	27.94	19.12	13.24	orf03986	Cell inner membrane. Cytoplasm.	4526544 4527158 Manganese superoxide dismutase (EC 1.15.1.1)		5	16.1436	0.0900742	2.53513	6.36796	58.6138	2.58226	0.246167	27.0396	0.0954993	31.9154
458	0.6	14.14	28.4	17.17	13.61	orf03334	Cytoplasm. Periplasm.	3806677 3809457 VgrG-3 protein		12	1.20226	0.703053	2.0893	0.57544	2.51189	2.72898	0.23541	2.0893	1.30617	5.70164
163	8.24	8.33	36.25	24.92	24.92	orf01509	Periplasm.	1698204 1699133 Inositol transport system sugar-binding protein		12	3.66438	0.171592	2.63027	1.39316	10.2802	2.72898	0.201894	3.7325	0.731139	10.1859
304	2.48	2.55	22.54	9.827	7.707	orf03574	Cell inner membrane. Periplasm.	4071919 4073478 N-acetylmuramoyl-L-alanine amidase (EC 3.5.1.28)		5	1.00925	0.137459	3.76704	0.267917	3.76704	2.99226	0.011565	3.37287	0.887156	10.2802
80	18.16	24.54	73.41	73.41	61.51	orf04495	Periplasm.	5072157 5072915 Amino acid ABC transporter, periplasmic amino acid-binding portion		59	1.01859	0.0957901	1.64437	0.619441	1.70608	3.04789	0.119237	1.61436	1.88799	4.9204
423	2	2	6.736	4.145	4.145	orf02132	Cell inner membrane.	2441930 2442511 Phage protein		2	1.6293	0.147794	22.9087	0.0711213	24.8886	3.10456	0.0307283	29.1072	0.10666	34.9945
242	4.26	4.29	37.55	27	27	orf04201	Cell inner membrane. Cytoplasm.	4752440 4753153 SSU ribosomal protein S3p (S3e)		5	1.61436	0.432225	2.0893	0.772681	3.37287	3.66438	0.185087	2.0893	1.75388	7.65597
150	9.51	9.68	43.8	38.02	30.99	orf02793	Periplasm.	3210963 3211691 Molybdenum ABC transporter, periplasmic molybdenum-binding protein ModA (TC 3.A.1.8.1)		18	2.33346	0.013953	1.22462	1.90546	2.93765	3.66438	0.00663662	1.61436	2.26986	6.19441
9	61.47	61.28	85.3	83.57	82.42	orf01581	Cell inner membrane.	1775046 1776089 Extracellular protease precursor (EC 3.4.24.-)		579	2.35505	0.148866	1.13763	2.07014	2.67917	3.69828	0.0443215	1.13763	3.25087	4.20727
168	7.91	8.01	34.61	33.59	28.24	orf01201	Extracell.	1318412 1319593 Bacterial leucyl aminopeptidase (EC 3.4.11.10)		10	5.10505	0.148862	2.0893	2.44343	10.666	3.87258	0.177834	2.0893	1.85353	8.09096
138	10.26	10.4	31.25	24.11	20.65	orf02524	Cell inner membrane.	2892922 2895612 VgrG-3 protein		21	2.24905	0.21735	2.208	1.01859	4.96592	3.94457	0.336191	2.22844	1.77011	8.62979
277	3.26	3.39	7.124	3.034	1.979	orf00789	Cell inner membrane. Cell outer membrane.	869873 872149 Metalloprotease, putative zinc-binding domain		2	3.13329	0.20808	2.0893	1.49968	6.54636	3.94457	0.176308	2.0893	1.88799	8.24138
2	210.33	210.22	97.6	97.6	96.31	orf01609	Extracell.	1823898 1825772 putative extracellular serine protease		3866	2.99226	2.73119e-07	1.05682	2.83139	3.19154	4.05509	3.78774e-08	1.05682	3.83707	4.28549
337	2.03	2.04	10.19	6.3	2.749	orf01147	Cytoplasm.	1254961 1257582 DNA topoisomerase I (EC 5.99.1.2)		2	0.879023	0.81166	2.0893	0.420727	1.83654	4.09261	0.171184	2.0893	1.95884	8.55067
54	23.53	23.67	33.73	26.01	22.2	orf02942	Extracell.	3370687 3373446 hypothetical protein		22	9.0365	0.262449	2.33346	3.87258	21.2814	4.13048	0.351513	2.24905	1.83654	9.28966
125	11.7	11.87	30.27	21.23	18.94	orf03519	Cell outer membrane.	4018668 4020761 TonB-dependent heme receptor HutR		12	5.01187	0.00459322	2.03236	2.46604	11.8032	5.80764	0.0592905	2.44343	2.37684	13.6773
165	8.06	8.16	21.9	15.71	14.35	orf00306	Cell outer membrane.	356789 358777 TonB-dependent receptor; Outer membrane receptor for ferrienterochelin and colicins		7	3.80189	0.179812	2.0893	1.8197	7.94328	7.24436	0.123952	2.0893	3.46737	15.1356
19	44.34	44.75	56.61	48.05	44.14	orf01830	Extracell. Fimbrium.	2080691 2082691 FIG00919923: hypothetical protein		93	10.1859	5.9559e-12	1.75388	5.80764	21.4783	9.81748	0.0036972	1.70608	5.7544	17.378
118	12.27	12.37	53.49	49.42	47.09	orf04450	Cytoplasm.	5021449 5021967 hypothetical protein		16	14.5881	0.134694	1.95884	7.44732	28.3139	12.5893	0.141544	1.92309	6.54636	23.7684
437	1.69	6.6	22.22	15.53	13.55	orf01844	Cell outer membrane.	2104230 2106203 Colicin I receptor precursor		8	6.98232	0.127253	12.3595	0.564937	44.0555	24.2103	0.0291579	32.8095	0.737904	80.9096
86	16.37	18.64	40.13	37.26	37.26	orf01839	Periplasm.	2099269 2100213 Iron(III) dicitrate transport system, periplasmic iron-binding protein FecB (TC 3.A.1.14.1)		19	19.5884	0.00132378	1.64437	11.9124	36.9828	41.3047	0.0131096	1.58489	26.0615	67.2977
